# Supplementary material for: Subtle Molecular Changes Largely Modulate Chiral Helical Assemblies of Achiral Conjugated Polymers by Tuning Solution-State Aggregation
Source: ACS Cent Sci. 2023 Nov 13;9(11):2096–107. doi: 10.1021/acscentsci.3c00775 (PMC10683494; doi:10.1021/acscentsci.3c00775)
Supplement: Supplementary file 5 — oc3c00775_si_005.zip [file oc3c00775_si_005.zip]

Archive with 2 entries (2 files):
- SAXS model/flexcyl_pp_pow_3voigt.c
- SAXS model/flexcyl_pp_pow_3voigt.py
