# Supplementary material for: Subtle Molecular Changes Largely Modulate Chiral Helical Assemblies of Achiral Conjugated Polymers by Tuning Solution-State Aggregation
Source: ACS Cent Sci. 2023 Nov 13;9(11):2096–107. doi: 10.1021/acscentsci.3c00775 (PMC10683494; doi:10.1021/acscentsci.3c00775)
Supplement: Supplementary file 5 — oc3c00775_si_005.zip [file oc3c00775_si_005.zip › SAXS model/flexcyl_pp_pow_3voigt.c]

static double
form_volume(double length, double kuhn_length, double radius)
{
    return 1.0;
}

static double
Iq_parallelepiped(double q,
                    double g_scale,
                    double g_sld,
                    double g_solvent_sld,
                    double g_length_a,
                    double g_length_b,
                    double g_length_c)
{
    const double mu = 0.5 * q * g_length_b;

    // Scale sides by B
    const double a_scaled = g_length_a / g_length_b;
    const double c_scaled = g_length_c / g_length_b;

    // outer integral (with gauss points), integration limits = 0, 1
    // double outer_total_F1 = 0.0; //initialize integral
    double outer_total_F2 = 0.0; //initialize integral
    for( int i=0; i<GAUSS_N; i++) {
        const double sigma = 0.5 * ( GAUSS_Z[i] + 1.0 );
        const double mu_proj = mu * sqrt(1.0-sigma*sigma);

        // inner integral (with gauss points), integration limits = 0, 1
        // corresponding to angles from 0 to pi/2.
        // double inner_total_F1 = 0.0;
        double inner_total_F2 = 0.0;
        for(int j=0; j<GAUSS_N; j++) {
            const double uu = 0.5 * ( GAUSS_Z[j] + 1.0 );
            double sin_uu, cos_uu;
            SINCOS(M_PI_2*uu, sin_uu, cos_uu);
            const double si1 = sas_sinx_x(mu_proj * sin_uu * a_scaled);
            const double si2 = sas_sinx_x(mu_proj * cos_uu);
            const double fq = si1 * si2;
            // inner_total_F1 += GAUSS_W[j] * fq;
            inner_total_F2 += GAUSS_W[j] * fq * fq;
        }
        // now complete change of inner integration variable (1-0)/(1-(-1))= 0.5
        // inner_total_F1 *= 0.5;
        inner_total_F2 *= 0.5;

        const double si = sas_sinx_x(mu * c_scaled * sigma);
        // outer_total_F1 += GAUSS_W[i] * inner_total_F1 * si;
        outer_total_F2 += GAUSS_W[i] * inner_total_F2 * si * si;
    }
    // now complete change of outer integration variable (1-0)/(1-(-1))= 0.5
    // outer_total_F1 *= 0.5;
    outer_total_F2 *= 0.5;

    // Multiply by contrast^2 and convert from [1e-12 A-1] to [cm-1]
    const double V = g_length_a * g_length_b * g_length_c;
    const double contrast = (g_sld-g_solvent_sld);

    return 1.0e-4 * g_scale * V * contrast * contrast * outer_total_F2;
}

static double
Iq(double q,
   double a_scale,
   double a_length,
   double a_kuhn_length,
   double a_radius,
   double a_sld,
   double a_solvent_sld,
   double b_scale,
   double b_length,
   double b_kuhn_length,
   double b_radius,
   double b_sld,
   double b_solvent_sld,
   double c_scale,
   double c_peak_pos,
   double c_peak_fwhm,
   double c_peak_weight,
   double d_scale,
   double d_peak_pos,
   double d_peak_fwhm,
   double d_peak_weight,
   double e_scale,
   double e_peak_pos,
   double e_peak_fwhm,
   double e_peak_weight,
   double f_scale,
   double f_power,
   double g_scale,
   double g_sld,
   double g_solvent_sld,
   double g_length_a,
   double g_length_b,
   double g_length_c)
{
    const double a_contrast = a_sld - a_solvent_sld;
    const double a_cross_section = sas_2J1x_x(q*a_radius);
    const double a_volume = M_PI*a_radius*a_radius*a_length;
    const double a_flex = Sk_WR(q, a_length, a_kuhn_length);
    const double b_contrast = b_sld - b_solvent_sld;
    const double b_cross_section = sas_2J1x_x(q*b_radius);
    const double b_volume = M_PI*b_radius*b_radius*b_length;
    const double b_flex = Sk_WR(q, b_length, b_kuhn_length);
    const double c_gauss = (sqrt(4.0*log(2.0)/M_PI)/c_peak_fwhm*exp(-(4.0*log(2.0)*square(q-c_peak_pos))/square(c_peak_fwhm)));
    const double c_lorentz = (2.0/M_PI*c_peak_fwhm/(4.0*square(q-c_peak_pos)+square(c_peak_fwhm)));
    const double d_gauss = (sqrt(4.0*log(2.0)/M_PI)/d_peak_fwhm*exp(-(4.0*log(2.0)*square(q-d_peak_pos))/square(d_peak_fwhm)));
    const double d_lorentz = (2.0/M_PI*d_peak_fwhm/(4.0*square(q-d_peak_pos)+square(d_peak_fwhm)));
    const double e_gauss = (sqrt(4.0*log(2.0)/M_PI)/e_peak_fwhm*exp(-(4.0*log(2.0)*square(q-e_peak_pos))/square(e_peak_fwhm)));
    const double e_lorentz = (2.0/M_PI*e_peak_fwhm/(4.0*square(q-e_peak_pos)+square(e_peak_fwhm)));
    const double g_pp = Iq_parallelepiped(q, g_scale, g_sld, g_solvent_sld, g_length_a, g_length_b, g_length_c);
   	return 1.0e-4 * ((a_scale * a_volume * square(a_contrast*a_cross_section) * a_flex) + (b_scale * b_volume * square(b_contrast*b_cross_section) * b_flex)) + c_scale*(c_peak_weight*c_lorentz + (1.0-c_peak_weight)*c_gauss) + d_scale*(d_peak_weight*d_lorentz + (1.0-d_peak_weight)*d_gauss) + e_scale*(e_peak_weight*e_lorentz + (1.0-e_peak_weight)*e_gauss) + (f_scale * pow(q,-1.0*f_power) / pow(10.0, 8.0)) + g_pp;
}
