# Supplementary material for: Subtle Molecular Changes Largely Modulate Chiral Helical Assemblies of Achiral Conjugated Polymers by Tuning Solution-State Aggregation
Source: ACS Cent Sci. 2023 Nov 13;9(11):2096–107. doi: 10.1021/acscentsci.3c00775 (PMC10683494; doi:10.1021/acscentsci.3c00775)
Supplement: Supplementary file 5 — oc3c00775_si_005.zip [file oc3c00775_si_005.zip › SAXS model/flexcyl_pp_pow_3voigt.py]

r"""


Definitions
-----------

2 independent populations of semiflexible circular cylinders with a parallelepiped, 3 pseudovoigt peaks, and a power law.
For polydispersity of "a_" population use built-in SasView polydispersity option.


Authorship and Verification
----------------------------

* **Author: Justin Kwok**
* **Last Modified by:**
* **Last Reviewed by:**
"""

import numpy as np
from numpy import inf

name = "flexcyl_pp_pow_3voigt"
title = "2 independent semiflexible cylinders with parallelepiped, 3 pseudovoigt peaks, and a power law"
description = """
  2 independent semiflexible cylinders with parallelepiped, 3 pseudovoigt peaks, and a power law
              """

category = "shape:cylinder"
single = False  # double precision only!

# pylint: disable=bad-whitespace, line-too-long
#             ["name", "units", default, [lower, upper], "type", "description"],
parameters = [
    ["a_scale",       "",       0.025, [0, inf],    "", "Scale of the flexible cylinder"],
    ["a_length",      "Ang",       10000.0, [0, inf],    "volume", "Length of the flexible cylinder"],
    ["a_kuhn_length", "Ang",        100.0, [0, inf],    "volume", "Kuhn length of the flexible cylinder"],
    ["a_radius",      "Ang",         45.0, [0, inf],    "volume", "Radius of the flexible cylinder"],
    ["a_sld",         "1e-6/Ang^2",   9.75, [-inf, inf], "sld",    "Cylinder scattering length density"],
    ["a_sld_solvent", "1e-6/Ang^2",   9.32, [-inf, inf], "sld",    "Solvent scattering length density"],
    ["b_scale",       "",       0.06, [0, inf],    "", "Scale of the flexible cylinder"],
    ["b_length",      "Ang",       500.0, [0, inf],    "", "Length of the flexible cylinder"],
    ["b_kuhn_length", "Ang",        100.0, [0, inf],    "", "Kuhn length of the flexible cylinder"],
    ["b_radius",      "Ang",         14.0, [0, inf],    "", "Radius of the flexible cylinder"],
    ["b_sld",         "1e-6/Ang^2",   9.75, [-inf, inf], "",    "Cylinder scattering length density"],
    ["b_sld_solvent", "1e-6/Ang^2",   9.32, [-inf, inf], "",    "Solvent scattering length density"],
    ["c_scale",       "",   0.01, [0, inf], "",    "Scale of pseudovoigt peak"],
    ["c_peak_pos", "1e-6/Ang^2",   0.2, [0, inf], "",    "Peak position"],
    ["c_peak_fwhm", "1e-6/Ang^2",   0.2, [0, inf], "",    "Peak fwhm shared between gauss and lorentz"],
    ["c_peak_weight", "1e-6/Ang^2",   0.5, [0, 1], "",    "Fraction of lorentz"],
    ["d_scale",       "",   0.01, [0, inf], "",    "Scale of pseudovoigt peak"],
    ["d_peak_pos", "1e-6/Ang^2",   0.2, [0, inf], "",    "Peak position"],
    ["d_peak_fwhm", "1e-6/Ang^2",   0.2, [0, inf], "",    "Peak fwhm shared between gauss and lorentz"],
    ["d_peak_weight", "1e-6/Ang^2",   0.5, [0, 1], "",    "Fraction of lorentz"],
    ["e_scale",       "",   0.01, [0, inf], "",    "Scale of pseudovoigt peak"],
    ["e_peak_pos", "1e-6/Ang^2",   0.2, [0, inf], "",    "Peak position"],
    ["e_peak_fwhm", "1e-6/Ang^2",   0.2, [0, inf], "",    "Peak fwhm shared between gauss and lorentz"],
    ["e_peak_weight", "1e-6/Ang^2",   0.5, [0, 1], "",    "Fraction of lorentz"],
    ["f_scale",       "",       0.06, [0, inf],    "", "Scale"],
    ["f_power",      "",       4, [0, 4],    "", "power"],
    ["g_scale",       "",       0.1, [0, inf], "",      "Scale of parallelepiped"],
    ["g_sld",       "1e-6/Ang^2",       9.75, [-inf, inf], "",      "Parallelepiped scattering length density"],
    ["g_sld_solvent",       "1e-6/Ang^2",       9.32, [-inf, inf], "",      "Parallelepiped solvent scattering length density"],
    ["g_length_a",       "Ang",       50, [0, inf], "",      "Parallelepiped smallest dimension (cross-section small side)"],
    ["g_length_b",       "Ang",       100, [0, inf], "",      "Parallelepiped middle dimension (cross-section large side)"],
    ["g_length_c",       "Ang",       1000, [0, inf], "",      "Parallelepiped largest dimension (length)"],
    ]
# pylint: enable=bad-whitespace, line-too-long
source = ["lib/gauss76.c", "lib/polevl.c", "lib/sas_J1.c", "lib/wrc_cyl.c", "flexcyl_pp_pow_3voigt.c"]

def random():
    """Return a random parameter set for the model."""
    a_scale = np.random.uniform(0, 1)
    a_length = 10**np.random.uniform(2, 6)
    a_radius = 10**np.random.uniform(1, 3)
    a_kuhn_length = 10**np.random.uniform(-2, 0)*a_length
    b_scale = np.random.uniform(0, 1)
    b_length = 10**np.random.uniform(2, 6)
    b_radius = 10**np.random.uniform(1, 3)
    b_kuhn_length = 10**np.random.uniform(-2, 0)*b_length
    c_scale = np.random.uniform(0, 1)
    c_peak_pos = 10**np.random.uniform(1, 3)
    c_peak_fwhm = np.random.uniform(0, 1)
    c_peak_weight = np.random.uniform(0, 1)
    d_scale = np.random.uniform(0, 1)
    d_peak_pos = 10**np.random.uniform(1, 3)
    d_peak_fwhm = np.random.uniform(0, 1)
    d_peak_weight = np.random.uniform(0, 1)
    e_scale = np.random.uniform(0, 1)
    e_peak_pos = 10**np.random.uniform(1, 3)
    e_peak_fwhm = np.random.uniform(0, 1)
    e_peak_weight = np.random.uniform(0, 1)
    f_scale = np.random.uniform(0, 1)
    f_power = np.random.uniform(1, 4)
    g_scale = np.random.uniform(0, 1)
    g_length_a = 10**np.random.uniform(1, 3)
    g_length_b = 10**np.random.uniform(1, 3)
    g_length_c = 10**np.random.uniform(2, 6)
    pars = dict(
        a_scale = a_scale,
        a_length=a_length,
        a_radius=a_radius,
        a_kuhn_length=a_kuhn_length,
        b_scale = b_scale,
        b_length=b_length,
        b_radius=b_radius,
        b_kuhn_length=b_kuhn_length,
        c_scale = c_scale,
        c_peak_fwhm = c_peak_fwhm,
        c_peak_pos = c_peak_pos,
        c_peak_weight = c_peak_weight,
        d_scale = d_scale,
        d_peak_fwhm = d_peak_fwhm,
        d_peak_pos = d_peak_pos,
        d_peak_weight = d_peak_weight,
        e_scale = e_scale,
        e_peak_fwhm = e_peak_fwhm,
        e_peak_pos = e_peak_pos,
        e_peak_weight = e_peak_weight,
        f_scale = f_scale,
        f_power = f_power,
        g_scale = g_scale,
        g_length_a = g_length_a,
        g_length_b = g_length_b,
        g_length_c = g_length_c
    )
    return pars
